# Supplementary material for: Preventing Gestational Diabetes with a Healthy Gut Diet: Protocol for a Pilot, Feasibility Randomized Controlled Trial
Source: Nutrients. 2023 Nov 2;15(21):4653. doi: 10.3390/nu15214653 (PMC10649061; doi:10.3390/nu15214653)
Supplement: Supplementary file 1 [file nutrients-15-04653-s001.zip]

Archive with 1 entries (1 files):
- nutrients-2639691-supplementary.pdf
